# Supplementary material for: Internal Layered Reaction Front in 2.5D C/SiC Composites Under Continuous-Wave Laser Ablation: Identification and Thermal-Field Interpretation
Source: Materials (Basel). 2026 Jun 3;19(11):2377. doi: 10.3390/ma19112377 (PMC13257577; doi:10.3390/ma19112377)
Supplement: Supplementary file 1 [file materials-19-02377-s001.zip]

Archive with 1 entries (1 files):
- materials-4338362-supplementary.xlsx
