# Supplementary material for: Internal Layered Reaction Front in 2.5D C/SiC Composites Under Continuous-Wave Laser Ablation: Identification and Thermal-Field Interpretation
Source: Materials (Basel). 2026 Jun 3;19(11):2377. doi: 10.3390/ma19112377 (PMC13257577; doi:10.3390/ma19112377)
Supplement: Supplementary file 1 [file materials-19-02377-s001.zip › materials-4338362-supplementary.xlsx]

## Sheet: Table_S1_Cp
Table S1. Temperature-dependent specific heat capacity used in the homogeneous thermal-field model
Temperature / K	Specific heat capacity / J·kg⁻¹·K⁻¹ (Set 1)
200	1105.01
400	1413.29
600	1567.62
800	1730.83
1000	1935.88
1200	1934.27
1400	1899.34
1600	1948.25
1800	1967.16
2000	2003.35
2200	2031.5
2400	2061.15
2600	2095.58
2800	2127.36
3000	2150.64

## Sheet: Table_S2_KT
Table S2. Temperature-dependent thermal conductivity used in the homogeneous thermal-field model
Temperature / K	Thermal conductivity / W·m⁻¹·K⁻¹ (Set 1)
300	6.77
400	6.2284
500	5.8383
600	5.5378
700	5.2958
800	5.0948
900	4.9238
1000	4.7757
1100	4.6455
1200	4.5298
1300	4.426
1400	4.3319
1500	4.2461
1600	4.1674
1700	4.0949
1800	4.0276
1900	3.965
2000	3.9064
2100	3.8516
2200	3.8
2300	3.8374
2400	3.8859
2500	3.9398
2600	3.9974
2700	4.058
2800	4.1211
2900	4.1863
3000	4.2535
3100	4.3223
3200	4.3927
3300	4.4645
3400	4.5377
3500	4.6121
3600	4.6876
3700	4.7642
3800	4.8418
3900	4.9205
4000	5

## Sheet: Table_S3_Ve
Table S3. Temperature-dependent equivalent recession velocity and auxiliary heat-loss terms
Temperature / K	Equivalent recession velocity / m·s⁻¹	q_ox_macro / W·m⁻²	q_sub_macro / W·m⁻²
300	1.80331e-20	8.50078e-10	8.83455e-108
310	1.81363e-20	8.54944e-10	2.70297e-104
320	1.81669e-20	8.56385e-10	4.98693e-101
330	1.81766e-20	8.56842e-10	5.82406e-98
340	1.81799e-20	8.56997e-10	4.48591e-95
350	1.8181e-20	8.57053e-10	2.36209e-92
360	1.81815e-20	8.57074e-10	8.77733e-90
370	1.81817e-20	8.57083e-10	2.36776e-87
380	1.81818e-20	8.57086e-10	4.75565e-85
390	1.81818e-20	8.57088e-10	7.27509e-83
400	1.81818e-20	8.57089e-10	8.65159e-81
410	1.81818e-20	8.57089e-10	8.14684e-79
420	1.81818e-20	8.57089e-10	6.17676e-77
430	1.81818e-20	8.57089e-10	3.82808e-75
440	1.81818e-20	8.57089e-10	1.96618e-73
450	1.81818e-20	8.57089e-10	8.47471e-72
460	1.81818e-20	8.57089e-10	3.10068e-70
470	1.81818e-20	8.57089e-10	9.73117e-69
480	1.81818e-20	8.57089e-10	2.64492e-67
490	1.81818e-20	8.57089e-10	6.28099e-66
500	1.81818e-20	8.57089e-10	1.3138e-64
510	1.81818e-20	8.57089e-10	2.43872e-63
520	1.81818e-20	8.57089e-10	4.04501e-62
530	1.81818e-20	8.57089e-10	6.0335e-61
540	1.81818e-20	8.57089e-10	8.14094e-60
550	1.81818e-20	8.57089e-10	9.99106e-59
560	1.81818e-20	8.57089e-10	1.12095e-57
570	1.81818e-20	8.57089e-10	1.15519e-56
580	1.81818e-20	8.57089e-10	1.0983e-55
590	1.81818e-20	8.57089e-10	9.67325e-55
600	1.81818e-20	8.57089e-10	7.92256e-54
610	1.81818e-20	8.57096e-10	6.05557e-53
620	1.81818e-20	8.57232e-10	4.33406e-52
630	1.81818e-20	8.57725e-10	2.91369e-51
640	1.81818e-20	8.59383e-10	1.84535e-50
650	1.81818e-20	8.64566e-10	1.10406e-49
660	1.81818e-20	8.79718e-10	6.2563e-49
670	1.81818e-20	9.21369e-10	3.36592e-48
680	1.81818e-20	1.02959e-09	1.72325e-47
690	1.81818e-20	1.29655e-09	8.41376e-47
700	3.06658e-20	2.51278e-09	6.62107e-46
710	7.12461e-20	5.83795e-09	6.87177e-45
720	1.58877e-19	1.30185e-08	6.56604e-44
730	3.41053e-19	2.79461e-08	5.8029e-43
740	7.06635e-19	5.79021e-08	4.76374e-42
750	1.41653e-18	1.16072e-07	3.64692e-41
760	2.75341e-18	2.25616e-07	2.61315e-40
770	5.19993e-18	4.26085e-07	1.75845e-39
780	9.55882e-18	7.83255e-07	1.11478e-38
790	1.71325e-17	1.40385e-06	6.67752e-38
800	2.99861e-17	2.45708e-06	3.78954e-37
810	5.13238e-17	4.2055e-06	2.04273e-36
820	8.60173e-17	7.0483e-06	1.04838e-35
830	1.41334e-16	1.1581e-05	5.13423e-35
840	2.27923e-16	1.86761e-05	2.4043e-34
850	3.61127e-16	2.95909e-05	1.07872e-33
860	5.62703e-16	4.61082e-05	4.64553e-33
870	8.63046e-16	7.07184e-05	1.92361e-32
880	1.30402e-15	0.000106852	7.67124e-32
890	1.94253e-15	0.000159172	2.95084e-31
900	2.85492e-15	0.000233934	1.09644e-30
910	4.14246e-15	0.000339436	3.94081e-30
920	5.93789e-15	0.000486554	1.37184e-29
930	8.41341e-15	0.000689399	4.63102e-29
940	1.17901e-14	0.000966084	1.51777e-28
950	1.63489e-14	0.00133964	4.83475e-28
960	2.24441e-14	0.00183908	1.49841e-27
970	3.05178e-14	0.00250064	4.52284e-27
980	4.11175e-14	0.00336919	1.33084e-26
990	5.4916e-14	0.00449985	3.82085e-26
1000	7.27336e-14	0.00595983	1.07125e-25
1010	9.55632e-14	0.0078305	2.93541e-25
1020	1.24598e-13	0.0102096	7.86744e-25
1030	1.61264e-13	0.0132141	2.06398e-24
1040	2.07253e-13	0.0169824	5.30386e-24
1050	2.64559e-13	0.0216781	1.33594e-23
1060	3.35522e-13	0.0274929	3.30042e-23
1070	4.22872e-13	0.0346503	8.00219e-23
1080	5.29773e-13	0.0434099	1.90529e-22
1090	6.59881e-13	0.054071	4.45731e-22
1100	8.17392e-13	0.0669776	1.02513e-21
1110	1.0071e-12	0.0825227	2.31902e-21
1120	1.23448e-12	0.101154	5.16255e-21
1130	1.50571e-12	0.123378	1.13153e-20
1140	1.82777e-12	0.149768	2.44295e-20
1150	2.20851e-12	0.180967	5.19749e-20
1160	2.65673e-12	0.217694	1.09016e-19
1170	3.18224e-12	0.260754	2.25518e-19
1180	3.79593e-12	0.31104	4.60298e-19
1190	4.50988e-12	0.369542	9.27314e-19
1200	5.33743e-12	0.437352	1.84461e-18
1210	6.29326e-12	0.515673	3.62432e-18
1220	7.39348e-12	0.605826	7.03634e-18
1230	8.65571e-12	0.709254	1.35025e-17
1240	1.00992e-11	0.827533	2.56199e-17
1250	1.17448e-11	0.962378	4.80826e-17
1260	1.36153e-11	1.11565	8.929e-17
1270	1.57353e-11	1.28936	1.64129e-16
1280	1.81312e-11	1.48568	2.98756e-16
1290	2.08317e-11	1.70696	5.38758e-16
1300	2.38674e-11	1.95571	9.63043e-16
1310	2.72713e-11	2.23463	1.70742e-15
1320	3.10786e-11	2.5466	3.00467e-15
1330	3.53269e-11	2.89471	5.25296e-15
1340	4.00563e-11	3.28223	9.13333e-15
1350	4.53093e-11	3.71267	1.58139e-14
1360	5.11311e-11	4.18971	2.7309e-14
1370	5.75698e-11	4.7173	4.7121e-14
1380	6.46758e-11	5.29957	8.14041e-14
1390	7.25027e-11	5.94091	1.41105e-13
1400	8.11067e-11	6.64593	2.45954e-13
1410	9.05472e-11	7.41949	4.3196e-13
1420	1.00886e-10	8.26669	7.65599e-13
1430	1.1219e-10	9.19288	1.37072e-12
1440	1.24525e-10	10.2037	2.47955e-12
1450	1.37965e-10	11.3049	4.52926e-12
1460	1.52583e-10	12.5027	8.34357e-12
1470	1.68457e-10	13.8035	1.54729e-11
1480	1.85669e-10	15.2138	2.88256e-11
1490	2.04303e-10	16.7407	5.38321e-11
1500	2.24446e-10	18.3912	1.0057e-10
1510	2.46189e-10	20.1728	1.87612e-10
1520	2.69626e-10	22.0933	3.48927e-10
1530	2.94856e-10	24.1606	6.46138e-10
1540	3.21978e-10	26.383	1.19011e-09
1550	3.51096e-10	28.769	2.17859e-09
1560	3.82319e-10	31.3274	3.96121e-09
1570	4.15756e-10	34.0673	7.15086e-09
1580	4.51521e-10	36.9979	1.28126e-08
1590	4.89732e-10	40.1289	2.27814e-08
1600	5.30508e-10	43.4701	4.01918e-08
1610	5.73974e-10	47.0317	7.03539e-08
1620	6.20255e-10	50.824	1.22189e-07
1630	6.69482e-10	54.8577	2.10565e-07
1640	7.21787e-10	59.1436	3.60061e-07
1650	7.77306e-10	63.6929	6.11e-07
1660	8.36177e-10	68.5168	1.02902e-06
1670	8.98543e-10	73.6271	1.72018e-06
1680	9.64549e-10	79.0356	2.85458e-06
1690	1.03434e-09	84.7544	4.70306e-06
1700	1.10807e-09	90.7957	7.69392e-06
1710	1.18589e-09	97.1721	1.24996e-05
1720	1.26795e-09	103.896	2.01691e-05
1730	1.35441e-09	110.981	3.23275e-05
1740	1.44544e-09	118.44	5.14766e-05
1750	1.5412e-09	126.286	8.14429e-05
1760	1.64184e-09	134.533	0.000128044
1770	1.74755e-09	143.195	0.000200068
1780	1.85848e-09	152.285	0.000310717
1790	1.97482e-09	161.817	0.0004797
1800	2.09673e-09	171.807	0.000736282
1810	2.2244e-09	182.267	0.00112367
1820	2.358e-09	193.214	0.00170529
1830	2.49771e-09	204.661	0.00257378
1840	2.64373e-09	216.625	0.00386372
1850	2.79623e-09	229.119	0.00576958
1860	2.95541e-09	242.159	0.00857102
1870	3.12147e-09	255.762	0.0126681
1880	3.29461e-09	269.943	0.0186306
1890	3.47504e-09	284.719	0.0272656
1900	3.66298e-09	300.107	0.0397117
1910	3.85868e-09	316.125	0.0575672
1920	4.06238e-09	332.79	0.0830661
1930	4.27436e-09	350.124	0.119317
1940	4.49496e-09	368.149	0.170625
1950	4.72452e-09	386.887	0.242932
1960	4.96347e-09	406.365	0.3444
1970	5.21235e-09	426.616	0.486193
1980	5.47176e-09	447.676	0.683528
1990	5.74252e-09	469.588	0.957056
2000	6.02561e-09	492.407	1.3347
2010	6.32231e-09	516.199	1.85407
2020	6.63427e-09	541.05	2.56563
2030	6.96362e-09	567.066	3.53685
2040	7.31315e-09	594.386	4.85763
2050	7.68647e-09	623.187	6.64727
2060	8.08833e-09	653.698	9.06362
2070	8.52489e-09	686.22	12.3148
2080	9.00421e-09	721.136	16.6741
2090	9.53678e-09	758.949	22.4998
2100	1.01362e-08	800.307	30.2591
2110	1.08202e-08	846.051	40.5604
2120	1.16115e-08	897.264	54.1927
2130	1.25398e-08	955.344	72.1762
2140	1.3643e-08	1022.09	95.8266
2150	1.49699e-08	1099.81	126.835
2160	1.65829e-08	1191.44	167.369
2170	1.85619e-08	1300.77	220.2
2180	2.10085e-08	1432.59	288.858
2190	2.40518e-08	1592.98	377.833
2200	2.78555e-08	1789.68	492.813
2210	3.26264e-08	2032.44	640.992
2220	3.86253e-08	2333.54	831.438
2230	4.618e-08	2708.45	1075.56
2240	5.57017e-08	3176.57	1387.66
2250	6.77049e-08	3762.13	1785.64
2260	8.28318e-08	4495.42	2291.86
2270	1.01882e-07	5414.13	2934.13
2280	1.25848e-07	6565.05	3747.02
2290	1.55962e-07	8006.2	4773.37
2300	1.93743e-07	9809.27	6066.13
2310	2.41069e-07	12062.7	7690.61
2320	3.00247e-07	14875.2	9727.18
2330	3.74112e-07	18380.4	12274.5
2340	4.66133e-07	22741.8	15453.4
2350	5.8055e-07	28159.2	19411.4
2360	7.2253e-07	34875.9	24328.6
2370	8.98354e-07	43188	30423.6
2380	1.11564e-06	53454.2	37961.7
2390	1.38359e-06	66108.2	47263.6
2400	1.71331e-06	81673.3	58716.2
2410	2.11815e-06	100778	72784.5
2420	2.61411e-06	124176	90025.9
2430	3.22029e-06	152766	111106
2440	3.9594e-06	187618	136817
2450	4.85833e-06	229999	168096
2460	5.94881e-06	281400	206048
2470	7.26798e-06	343571	251971
2480	8.85913e-06	418548	307375
2490	1.07723e-05	508684	374006
2500	1.30649e-05	616680	453868
2510	1.58022e-05	745599	549240
2520	1.90572e-05	898879	662677
2530	2.29109e-05	1.08032e+06	797014
2540	2.74516e-05	1.29407e+06	955337
2550	3.27733e-05	1.54452e+06	1.14094e+06
2560	3.89737e-05	1.83626e+06	1.35726e+06
2570	4.61512e-05	2.1739e+06	1.60775e+06
2580	5.44008e-05	2.56186e+06	1.89577e+06
2590	6.38084e-05	3.00415e+06	2.22435e+06
2600	7.44448e-05	3.50403e+06	2.59602e+06
2610	8.6359e-05	4.06375e+06	3.01256e+06
2620	9.95708e-05	4.68415e+06	3.47474e+06
2630	0.000114064	5.3644e+06	3.9821e+06
2640	0.000129784	6.10175e+06	4.5328e+06
2650	0.00014663	6.89144e+06	5.12349e+06
2660	0.000164462	7.7267e+06	5.7494e+06
2670	0.000183101	8.59898e+06	6.4044e+06
2680	0.000202338	9.49832e+06	7.08134e+06
2690	0.000221945	1.04138e+07	7.77242e+06
2700	0.000241687	1.13344e+07	8.46957e+06
2710	0.000261336	1.2249e+07	9.16499e+06
2720	0.000280683	1.31478e+07	9.85148e+06
2730	0.000299546	1.40221e+07	1.05228e+07
2740	0.000317777	1.48648e+07	1.11741e+07
2750	0.00033527	1.56706e+07	1.18016e+07
2760	0.000351952	1.64361e+07	1.2403e+07
2770	0.000367792	1.71597e+07	1.29774e+07
2780	0.000382786	1.78409e+07	1.35248e+07
2790	0.000396959	1.84808e+07	1.40462e+07
2800	0.000410357	1.90813e+07	1.45436e+07
2810	0.000423042	1.96451e+07	1.50192e+07
2820	0.000435083	2.01751e+07	1.54758e+07
2830	0.00044656	2.06749e+07	1.59165e+07
2840	0.000457551	2.11477e+07	1.63442e+07
2850	0.000468135	2.1597e+07	1.67622e+07
2860	0.000478389	2.20258e+07	1.71736e+07
2870	0.000488385	2.24373e+07	1.75812e+07
2880	0.000498193	2.28342e+07	1.7988e+07
2890	0.000507876	2.32188e+07	1.83968e+07
2900	0.00051749	2.35934e+07	1.881e+07
2910	0.000527092	2.39598e+07	1.92303e+07
2920	0.000536728	2.43197e+07	1.96601e+07
2930	0.000546445	2.46745e+07	2.01015e+07
2940	0.000556285	2.50253e+07	2.0557e+07
2950	0.000566288	2.53732e+07	2.10287e+07
2960	0.00057649	2.5719e+07	2.15189e+07
2970	0.000586928	2.60633e+07	2.20299e+07
2980	0.000597637	2.64068e+07	2.25639e+07
2990	0.000608651	2.675e+07	2.31233e+07
3000	0.000620006	2.70931e+07	2.37106e+07
3010	0.000631736	2.74365e+07	2.43283e+07
3020	0.000643879	2.77805e+07	2.49792e+07
3030	0.00065647	2.81253e+07	2.56662e+07
3040	0.00066955	2.84711e+07	2.63922e+07
3050	0.000683159	2.88179e+07	2.71605e+07
3060	0.000697341	2.9166e+07	2.79745e+07
3070	0.000712141	2.95154e+07	2.88378e+07
3080	0.000727607	2.98661e+07	2.97544e+07
3090	0.00371896	3.02183e+07	3.07284e+07
3100	0.00380374	3.05719e+07	3.17643e+07
3110	0.00389269	3.0927e+07	3.28667e+07
3120	0.00398609	3.12837e+07	3.40408e+07
3130	0.0040843	3.1642e+07	3.5292e+07
3140	0.00418766	3.20018e+07	3.66259e+07
3150	0.00429654	3.23633e+07	3.80489e+07
3160	0.00441135	3.27263e+07	3.95674e+07
3170	0.00453252	3.3091e+07	4.11885e+07
3180	0.0046605	3.34572e+07	4.29196e+07
3190	0.00479578	3.38251e+07	4.47686e+07
3200	0.00493887	3.41946e+07	4.67442e+07
3210	0.00509033	3.45657e+07	4.88552e+07
3220	0.00525075	3.49385e+07	5.11114e+07
3230	0.00542074	3.53128e+07	5.35228e+07
3240	0.00560097	3.56888e+07	5.61005e+07
3250	0.00579214	3.60663e+07	5.88559e+07
3260	0.005995	3.64455e+07	6.18013e+07
3270	0.00621035	3.68262e+07	6.49498e+07
3280	0.00643904	3.72085e+07	6.83151e+07
3290	0.00668195	3.75924e+07	7.19121e+07
3300	0.00694003	3.79779e+07	7.57562e+07
3310	0.0072143	3.83649e+07	7.98639e+07
3320	0.00750583	3.87535e+07	8.42528e+07
3330	0.00781573	3.91436e+07	8.89414e+07
3340	0.00814521	3.95352e+07	9.39494e+07
3350	0.00849554	3.99284e+07	9.92974e+07
3360	0.00886805	4.03231e+07	1.05008e+08
3370	0.00926417	4.07193e+07	1.11103e+08
3380	0.00968539	4.1117e+07	1.17608e+08
3390	0.0101333	4.15162e+07	1.24549e+08
3400	0.0106096	4.19169e+07	1.31954e+08
3410	0.011116	4.2319e+07	1.39851e+08
3420	0.0116544	4.27226e+07	1.4827e+08
3430	0.0122267	4.31277e+07	1.57245e+08
3440	0.0128351	4.35342e+07	1.66809e+08
3450	0.0134817	4.39421e+07	1.76998e+08
3460	0.0141689	4.43515e+07	1.87849e+08
3470	0.014899	4.47623e+07	1.99404e+08
3480	0.0156746	4.51745e+07	2.11703e+08
3490	0.0164985	4.5588e+07	2.24791e+08
3500	0.0173734	4.6003e+07	2.38714e+08
